# Supplementary material for: The Burden of Thin Melanomas in Tuscany, Italy, 1985–2017: Age- and Sex-Specific Temporal Trends in Incidence and Mortality
Source: Cancers (Basel). 2024 Jan 26;16(3):536. doi: 10.3390/cancers16030536 (PMC10854552; doi:10.3390/cancers16030536)
Supplement: Supplementary file 1 [file cancers-16-00536-s001.zip]

Archive with 1 entries (1 files):
- cancers-2812198-supplementary.pdf
